# Supplementary material for: C8J_1298, a bifunctional thiol oxidoreductase of Campylobacter jejuni, affects Dsb (disulfide bond) network functioning
Source: PLoS One. 2020 Mar 23;15(3):e0230366. doi: 10.1371/journal.pone.0230366 (PMC7089426; doi:10.1371/journal.pone.0230366)
Supplement: S1 File — The alignment contains 91 sequences shown in Fig 1 and 43 outgroup sequences used to root the tree. (FASTA) [file pone.0230366.s009.fasta]

>WP_021120090.1 thiol:disulfide interchange protein DsbG [Salipiger mucosus]
--------GS--DDAPVVYMIADPNCPYCHQ-----AW-----------Q-DL-RPRVMN
---GEISLRVLLI-----------AGLQGSEAKSLSLLSREN-------PSRA--WFAGE
GSTRTQPVQ----DPPAV---------------------------DTDAFGR-----AQR
YLNRNMRLFERHD-LTSTPTMF-
>WP_025801881.1 hypothetical protein [Campylobacter corcagiensis]
-------VGN-GDKNATTVLFTDPMSAHSKD-----TI-----------A-TL-DRLLEK
---FNVEVISLSSV----------GGEASIALNADMYEEIKATKD----SSKN--LEILK
KYYNGEVNA------TKP---------------------------SEDSKKE--------
-MAELTSRYIKAG-VNSVPRAV-
>WP_005871148.1 hypothetical protein [Campylobacter gracilis]
---------D-KNNPYVTYIVGDPECPYCAE-----EM-----------K-RI-TKHLRN
---SNVKLIFAPV-----------HGKSAFIKSALILKQLKALLP----SDQKGAIDVIE
KYYDKNVQV----SDADV---------------------------SKAELDA--------
-VYADTKTLFSKGVIKSVPYVIK
>WP_089187969.1 hypothetical protein [Campylobacter sputorum]
----SINSFH-KDNKKTIYMITDPECPYCKK-----EM-----------D-RL-VKYLRN
---ANLKIIFAPV-----------HGKSAFIKSAIMLERSKSIDPSN--QKAF--IDLIS
KYYDTNTAV----TDDMA---------------------------SDEQVQK--------
-VFFDAKKIFSKGLVKSVPFMF-
>WP_025803140.1 hypothetical protein [Campylobacter corcagiensis]
---ISIQSFN-PDNKFTTYMVTDPECPYCRD-----EM-----------D-KM-VKWLRN
---ANVKIIFAPV-----------HGKSAYTKSALMLNESKDINS----SDQKAMIKLIS
KYYDKNATV----DDNAV---------------------------TEEERDL--------
-VLDDAKKLFSKGVIKGVPFTF-
>WP_050335543.1 hypothetical protein [Campylobacter ureolyticus]
DRFINIESFD-KNNKFMTYIVSDPECPDCRE-----HL-----------T-KM-VKYLRN
---ANVRIIFAPV-----------HGKSAYTKSAIMLKEASKINP----DNQEALIKLLN
KYYDVNATV----SDDQA---------------------------SDEERDK--------
-VLQDAKKLFSKGVIKGVPFSF-
>WP_075495239.1 hypothetical protein [Campylobacter fetus]
DRFIEINSFD-KNNKFITYMVTDPECPYCRK-----EM-----------E-KI-VKWLRN
---SNVKIIFAPV-----------HGKSAYTKAAIMLKEAKKLSP----DNQDGIIKILQ
KYYDEKAVV----SDSQA---------------------------SDKERQM--------
-VLDDAKKLFSKGAIKGVPFQF-
>WP_025801882.1 hypothetical protein [Campylobacter corcagiensis]
-----IKLGD-DDKKPTTLIFSDPRCPHCQN-----TV-----------A-NL-DSILKD
---SNVELISLSFI----------GGPDSVARNAKMYEEAGKEKD----LKKR--VEIVQ
KYYKTETKV------DPA---------------------------SEADSKA--------
-MIDITNKYSNAG-INSVPYIIE
>WP_051404597.1 hypothetical protein [Helicobacter fennelliae]
-----ITLGS---GKKEEFIFSDPLCSFCKE-----HL-----------A-KI-DNSYLK
--SHTLHFIFVSV-----------HGEAGFDRANLIYENIQKAQN----DIEK--LEIIK
NYYEDNINQ-----EPLF---------------------------AQKSLD---------
-LKILFDKYANLG-LKYVPYIIE
>WP_082200875.1 thiol peroxidase [Campylobacter helveticus]
-----ITLGS---GDKELYVFSDPECPYCKK-----HL-----------A-KI-DENYLK
--EHKIHFIFYSI-----------HDNHKI--TASLYKELKDKKN----DNEK--LKIIK
HYFFEN--P----SYESI---------------------------SEEEAKK--------
-TNKLFEKYKDLG-VIYTP----
>WP_089182037.1 hypothetical protein [Campylobacter sputorum]
-----------DKNKDTMVVFTDPDCPYCKM-----EV-----------N-AL-DETLKN
---YNIEMIFTSI-----------HGDLAIEKAALILQKSKGKS-----DKEK--IEIAK
KYYAQDAKV-----DGKV---------------------------DGKVFDS--------
-IKTGAKKYFDAG-LTSVPTKI-
>WP_006803074.1 hypothetical protein [Helicobacter winghamensis]
------------KNLPTKIVVTDPDCPYCRK-----HL-----------E-GI-EAQLKE
---ANLKLIFAPV-----------HEEEAFIKAQLILNESAKVKD----NVKK--IAILR
KYYKDIKLS------DKE---------------------------KKIDIKQ--------
-VRFTTEKIFGSGLITGVPFI--
>WP_038455107.1 thiol peroxidase [Campylobacter iguaniorum]
-----ITLGN-DPAKATKYLFTDPLCPYCRL-----EL-----------A-DI-EKELET
---SNLKVILAPIQS---------HGIEAVKKSIAIMNEVKDLKS----DSDK--IKVFR
KYFAEDAKT-----PTGI---------------------------SDEQVKK--------
-EQENIMRYFETGAIRGVPAFV-
>WP_023385954.1 thiol:disulfide interchange protein DsbA [Campylobacter fetus]
-----ITIGN-DPKKPTKYLFTDPDCPYCRI-----EL-----------D-RI-EKDLEE
---SNLKVIMAPIPS---------HGEDAIKKSIAIYKDVKGVKD----DATK--IKILR
KYYAKDASA-----PTNI---------------------------TADQVKT--------
-EQANIMKYFETGAIRGVPAMI-
>WP_034961927.1 MULTISPECIES: thiol peroxidase [Campylobacter]
-----IELGN-DPKKPTKYLFTDPDCPYCRL-----EL-----------D-KI-EKDLEN
---LNLKVVMAPIPS---------HGEDAIKKSIAIYKEVKNASS----DEQK--IKIFR
KYYAKDAKA-----PANI---------------------------TDAEVKK--------
-EQIAINRYFETGAIRGVPTMI-
>WP_063997591.1 thiol peroxidase [Campylobacter hyointestinalis]
-----IELGN-DPKKPTKYLFTDPDCPYCRL-----EL-----------D-KI-EKDLEN
---LNLKVVMAPISS---------HGEDAIKKSIAIYKEVKNVSS----DEQK--IKIFR
KYYAKDAKA-----PANI---------------------------TDDEVKK--------
-EQIAINRYFETGAIRGVPAMI-
>WP_039650781.1 hypothetical protein [Campylobacter insulaenigrae]
-----ISLG--DKNKPLLYVFSDPECPYCRM-----HL-----------E-KI-EDTLKT
---HQVKFILTPI-----------HDISAFEKSALIYKESKNAKD----DAQK--IAIMK
KYYDKNLKE-----YNKP---------------------------SNAEVNE--------
-VKNTFEKYSKLG-LRAVPTII-
>WP_012661988.1 hypothetical protein [Campylobacter lari]
-----ISLG--DKNKPLLYVFSDPECPYCRI-----HL-----------D-KI-EETLKT
---HQVKFILTPI-----------HDTSAFEKSALIYKESKNAKD----DAQK--IAIMK
KYYDKDIKD-----YKKP---------------------------SEAEVKA--------
-VRETFAKYSKLG-LRAVPTII-
>WP_039665976.1 hypothetical protein [Campylobacter volucris]
-----VSLG--DKNKPLLYVFSDPECPYCRI-----HL-----------D-KI-EDTLKT
---HQVKFILTPI-----------HDTSAFEKSALIYKESKDAKD----DAQK--IAIMR
KYYDKDIKD-----YKKP---------------------------SQAEVKA--------
-VRDNFEKYSKLG-LRAVPTII-
>WP_027304624.1 hypothetical protein [Campylobacter upsaliensis]
-----ISLG--DKTKPSIYVFSDPECPYCIE-----QL-----------K-SI-EEELKT
---KQINLILTPVA----------HGKSAFEKSALIYKESKNAKT----DAEK--LAILR
KYFDPELKS-----YPKI---------------------------SEAETKA--------
-IFELYRKYRSLG-LVATPTII-
>WP_082199125.1 hypothetical protein [Campylobacter helveticus]
-----ISLG--DKTKPSIYVFSDPECPYCIE-----QL-----------K-GI-EEELKT
---KQINLILTPVA----------HGKSAFEKSALIYKESKNAKT----DAEK--LAILR
KYFDPELKS-----YPKI---------------------------SEAETKA--------
-IFELYRKYRSLG-LVATPTIIE
>WP_027306147.1 hypothetical protein [Campylobacter cuniculorum]
-----IRMG--DKNKPAIYVFSDPECPFCRE-----HL-----------K-EI-KDELKD
---YQVNYILTPV-----------HGKSAFEKSALIYKETQKAKN----DEEK--IAILN
KYYDENIKT-----LPKV---------------------------SEKELAE--------
-AFKLYEKYRSLG-LKSVPTIIK
>WP_066776975.1 hypothetical protein [Campylobacter hepaticus]
-----VALG--DKKKPAIYVFTDPECPYCRD-----HL-----------A-RI-EDDLKN
---YQVNYILTPI-----------HGKSAFEKSALIYKETKKAKS----DKEK--IVILN
KYYDPDIKN-----YPKV---------------------------SDAELKE--------
-VVSLYEKYRSLG-LNATPTVIK
>WP_002866703.1 MULTISPECIES: hypothetical protein [Campylobacter]
-----IALG--DKNKPAIYVFSDPECPYCRE-----HL-----------A-QI-DDELKN
---YQVNYILTPV-----------HGKSAFEKSALIYKEAKKAKN----DKEK--IAILN
KYYDANIKN-----YPKV---------------------------SDTELKE--------
-VFSLYEKYRSLG-LSATPTIIK
>YP_002344768.1 periplasmic protein [Campylobacter jejuni subsp. jejuni NCTC 11168 = ATCC 700819]
-----IALG--DKNKPAIYVFSDPECPYCRE-----HL-----------A-QI-DDELKN
---YQVNYILTPV-----------HGKSAFEKSALIYKEAKKAKN----DKEK--IAILN
KYYDANIKN-----YPKV---------------------------SDAELKE--------
-VFSLYEKYRSLG-LSATPTIIK
>WP_087724621.1 hypothetical protein [Campylobacter jejuni]
-----IALG--DKNKPAIYVFSDPECPYCRE-----HL-----------A-QI-KDELKN
---YQVNYILTPV-----------HGRSAFEKSALIYKESKKAKN----DDEK--IAILN
KYYDAKINS-----YPDA---------------------------SDSEVKE--------
-VISLYEKYRSLG-LSATPTIIK
>WP_075493078.1 thiol peroxidase [Campylobacter fetus]
-----IKLGN-DPKKPTIIMFTDPECPYCRM-----EM-----------D-KI-DDTLKH
---SNVEVIMTSV-----------HGSSGDAKGFKIYQETKSAKT----DADK--LKIIK
KYYDPDLKD------VKA---------------------------SPAEIQR--------
-MREIANKYFEAG-LKGVPTIIE
>WP_012108942.1 thiol peroxidase [Campylobacter hominis]
-----IKLGN-DAKKPTLVVFTDAECPYCRK-----EM-----------E-KA-EDRLKT
---HNLEIVMTSV-----------HGESGNVKSALIYKETAKAKS----DDEK--LKVLH
KYYNMTEKG----DKSKV---------------------------SDAEFKA--------
-AEDLAKKYQSNG-INGVPFIVE
>WP_012857849.1 histidine kinase [Sulfurospirillum deleyianum]
-----VSLGN-DPKKETLVVFTDPECPYCRQ-----EL-----------M-QI-EQRLTT
---NNIKLIFTPV-----------HARSSLEKSVLIYSETNKAKS----DAEK--IAILK
KYFDETVSY-----EQKI---------------------------NDQEIGR--------
-IEALKQKYFGAG-IKGVPFMVR
>WP_014770372.1 histidine kinase [Sulfurospirillum barnesii]
-----VSLGN-DPKKETLVVFTDPECPYCRQ-----EL-----------A-QI-EQRLTT
---NNIKLIFTPV-----------HARTSLEKSVLVYKESAKAKN----DAEK--IAILK
KYFDETVSY-----EQKI---------------------------SDEEVGR--------
-IETLKQKYFGAG-IKGVPFMVR
>WP_060825144.1 histidine kinase [Sulfurospirillum cavolei]
-----VALGN-DPKKDTLVVFTDPECPYCRQ-----EL-----------A-QI-EQRLTT
---HNLRLIFTPV-----------HERSSLEKSVLIYNETSKVKS----DAEK--IKILK
KYYDESVKY-----DQKI---------------------------SDKEVAH--------
-IDELKAKYFGAG-IKGVPFIVR
>WP_025345983.1 histidine kinase [Sulfurospirillum multivorans]
-----ISLGN-DPKKETLVVFTDPECPYCRQ-----EL-----------A-QI-EQRLTT
---NNLKLIFTPV-----------HERSSLEKSVIIYNETSKVKT----DADK--IKILK
KYYDENVKY-----EQKI---------------------------SDADVAH--------
-IDALKLKYFGAG-IKGVPFIVK
>WP_041958860.1 histidine kinase [Sulfurospirillum arsenophilum]
-----VSLGN-DPKKETLVVFTDPECPYCRQ-----EL-----------A-QI-EQRLTT
---NNLKLIFTPV-----------HERSSLEKSVLIYNETAKTKS----DAEK--IKILK
KYYDENVKY-----EQKI---------------------------SDAEVAH--------
-IDELKVKYFGAG-IKGVPFIVK
>WP_078440473.1 histidine kinase [Campylobacter pinnipediorum]
-----ISLGK-DNKNPTKVMFSDPECPYCRA-----EL-----------K-EI-EKTLKD
---TNLKIIITPV-----------HDKSSLQKAHLIYKDIAKAKS----DSDK--VKILR
KYFDEKYEV----KDGSV---------------------------SDKEVES--------
-IDKLRQKYFATG-VRSVPKFV-
>WP_009492301.1 periplasmic protein [Campylobacter showae]
-----ITLGN-DSKKPTIVMFSDPECPYCRL-----EL-----------E-KI-ESTLKE
---SNVKLILTPV-----------HDVSSLQKSFLIYKDAASAKT----DSDK--IKILR
KYFADDYKV----ADGAV---------------------------SDADVKA--------
-MDNLRQKYSAAG-VRSVPFIV-
>WP_054196138.1 histidine kinase [Campylobacter concisus]
-----ITLGN-DSKKPTLIMFSDPECPYCRA-----EL-----------A-KI-ETTLKD
---SNVEIVLTPV-----------HDISSLQKSSLIYKDAKAAKS----DSDK--VKILR
KYYAEDYNV----DDKSV---------------------------SKDDVAK--------
-IDNLRKKYFAAG-VRSVPFIV-
>WP_009650933.1 MULTISPECIES: histidine kinase [Campylobacter]
-----IRLGN-DSKKATRVMFSDPECPYCRE-----EL-----------K-NI-EKTLQN
---ENLKIILTPV-----------HDKSALEKSYLIYKDLKSVKS----DSDK--VKVLR
KYFAENFKV----PEHSV---------------------------TDEQVAQ--------
-MDNLRRKYLLAG-LRSVPFFV-
>WP_034968522.1 histidine kinase [Campylobacter mucosalis]
-----ISLGN-DPKKPTVVIFSDPECPYCRA-----EL-----------K-NT-EKRLQT
---QNIKIILTSV-----------HDTSALEKSYLIYKEVATAKS----DSDK--VKILR
KYFAEDAKV----PEKAV---------------------------TEQQIEQ--------
-MNALRTKYFSAG-VKSVPKIVE
>WP_050333555.1 hypothetical protein [Campylobacter ureolyticus]
-----IKLGN-DPKKETLIMLSDADCPFCKR-----EI-----------A-SI-ENNLKE
---NNYEIIMTSI-----------HGPASHAKSAKIYEEVAKAKN----DAEK--IKVLK
KYYADNIPA-----VEGV---------------------------DQKEIDR--------
-LNSLAEKYFKAG-VQGVPYIV-
>WP_005871095.1 hypothetical protein [Campylobacter gracilis]
-----IKLGN-DPKKPTILMLTDALCPFCRK-----EM-----------A-RI-EETLKN
---NNVDIVMTSV-----------HGDDGHAKSALIYKEIKNAKT----DEQK--IAVFR
KYYAEDNKA----GAKDV---------------------------SAAELNA--------
-AKALAAKYFGAG-VNSVPYIIE
>WP_052089993.1 hypothetical protein [Helicobacter muridarum]
--------NANVKNKTKTYMIIDTTCPYCLQ-----EI-----------Q-QL-DSYLNK
---GDLELLVVGI-----------LGQRAFNRSAIYYGEFPNAKT----REQK--ISLIK
KAFQQDYDG------------------------------------KNKNESI--------
-AKELADSTLSAG-VQGVPFI--
>WP_034345341.1 hypothetical protein [Helicobacter trogontum]
-------------SKETIYMVLDTTCPYCLQ-----EV-----------M-HL-DDYLKE
---ANLEVLMVGI-----------LGQKAHNRAAGYYQELQGVKN----RDQK--IALLK
KVFRAEYAP------------------------------------KVGNNDL--------
-VTRISEDMLASG-VQGVPYIIR
>WP_077390234.1 hypothetical protein [Helicobacter bilis]
-------------SKNTIYMVLDTTCPYCLQ-----EI-----------A-HL-DDYLKD
---ANLEVLMVGI-----------LGQKAQNRTAGYYQELQSVKN----RDQK--IALLK
KVFRADYAP-------KV---------------------------GNNDLAT--------
---RISEESLAAG-VQGVPYIIR
>WP_023947745.1 hypothetical protein [Helicobacter fennelliae]
---VHFAGKN----AKSEYLVLDINCPHCQT-----EI-----------TQNF-AKRLKS
--GANVYVLVAGV-----------LGMDSAKKAATFYQEIESKKS----DKEK--QDYIN
EVFSKGIKP-----KDNI------------------------------DITR--------
-IMNITIELGAAG-LRGVPYVIE
>WP_034571202.1 disulfide isomerase [Helicobacter saguini]
--DYIINLSG-KNPKKTYYIVSDPMCPHCQV-----EL-----------D-NI-DKKLAA
---GNVKMIVVGW-----------MGEESANKAAEIYKKARSLKS----DSEK--LALLK
KVYNKSYKA------PAA---------------------------PESDKKV--------
-IQEVVRALMGKGKVEGTPYI--
>WP_034556765.1 disulfide isomerase [Helicobacter muridarum]
DAIINLASTN-KNAKKVFYIVSDPMCPHCQD-----EL-----------K-RI-NDRLNE
---GDVKMIPVGW-----------MGKDSAYKVAEIYSLVKEAKT----DSEK--IKILQ
KIYNPQYKA------------------------------------KPRDTKM--------
-VEEVVRSLMGEGKVEGTPYI--
>WP_034347587.1 disulfide isomerase [Helicobacter trogontum]
--------G--KTSKKVFYIISDPLCPHCQE-----EL-----------K-HL-DERLKQ
---GDVKMIPVGW-----------MGAESANKVAELYEKMKNLKT----DSEK--IALLK
KVYDKNYKA------PTA---------------------------KNATLTK--------
-VQEVVRSLMGKGKAEGTPYII-
>WP_077388504.1 disulfide isomerase [Helicobacter bilis]
--------G--KTSKKVFYIISDPLCPHCQE-----EL-----------K-HL-DERLKQ
---GDVKMIPVGW-----------MGVESANKVAELYEKLKNAKT----DSEK--IALLK
KAYDTNYKA------PTA---------------------------KDATRTK--------
-VQEVVRSLMGKGKAEGTPYII-
>WP_066389278.1 hypothetical protein [Helicobacter himalayensis]
------------KNHKTFYIVSDANCPYCHS-----EL-----------E-HL-DERLES
---GNVEMIVVGF-----------LDLSSVHKAAKILEEKSND------EAKN--LILLK
KYYNKERDNIGFSSKTNQ------------------------------------------
-VMQYTKEISASG-VRGVPYIIE
>WP_015453530.1 hypothetical protein [Helicobacter cinaedi]
------------NGAKTIYVVSDANCPYCQK-----EF-----------A-NL-NKRLED
---ANVELLVVGF-----------LGEDSMLKAANALKNKSGN------QAKD--IAMLA
KLYEPKRKA------------------------------------TSMDTKL--------
-AQELTQAVADTG-VRSVPYI--
>WP_041309116.1 hypothetical protein [Helicobacter hepaticus]
-----------------IYIVSDFNCPYCQR-----EF-----------A-NL-DKRLES
---ANVELLVVGF-----------LGEDSILKAANALKNKSGN------QAKD--IAMLQ
KLYTPKSKG------------------------------------QSMDIKA--------
-AMALTQAVADTG-VRSVPYIIE
>WP_027327303.1 hypothetical protein [Helicobacter pametensis]
DRLISLKSTA-KKPKQTFYLVSDPRCPGCRK-----EL-----------D-TI-QDKLKE
---GDVKILLVSF-----------LGEESAYKAKLIYDKVAKLKD----DRQK--LKILQ
EVFNPDYKL-----TPKD---------------------------KTQNIKM--------
-IQQNSEDVSKVG-IQSVPFVH-
>WP_023929896.1 hypothetical protein [Helicobacter canis]
----DYAITITGATSKKLYIVSDPMCSHCQE-----EL-----------A-HI-EEKLQT
---HTIIMIPVGL-----------LGQDSLYKAADIARQIRSAKT----PKEQ--IQTLR
KIYARTYTP------TTA---------------------------SDEAYSQ--------
-VVRVTNSIKNSGLIEGVPFIY-
>WP_023927518.1 hypothetical protein [Helicobacter macacae]
----DYAIRLQGASNKITYIVSDPMCVHCQQ-----EL-----------A-QI-ESKLAK
---GTVVMVLVSF-----------LGQDSLQKSAEIISKIKSAKT----PKEQ--ISLLR
SVYATTHKA----SPQKQ-----------------------------EYTSQ--------
-VSAITKKLGDSNLIEAVPFIY-
>NP_207029.1 protein-disulfide isomerase [Helicobacter pylori 26695]
DYAIELPSTNAANKDKILYIVSDPMCPHCQK-----EL-----------T-KL-RDHLKE
---NTVRMVVVGW-----------LGVNSAKKAALIQEEMAKARARGASVEDK--ISILE
KIYSTQYDI----NAQKE---------------------------PEDLRTK--------
-VENTTKKIFESGVIKGVPFLY-
>WP_014661481.1 thiol:disulfide interchange protein DsbC [Helicobacter cetorum]
DYVIEFPSSDVKNRDKILYIVSDPMCPHCQK-----EL-----------T-KL-REHLKE
---NTIRMVIVGW-----------LGANSAKKAAIIQEEMTQARARGANIEDK--ISIIE
KVYSTQYDI----NAQKE---------------------------PAGMRTK--------
-VETITKKIFDSGVIKYVPFLY-
>WP_013022438.1 disulfide isomerase [Helicobacter mustelae]
DYVIKLDSTT-KNNKKVTYIVSDPMCPHCQE-----EL-----------R-NI-DKRLKD
---SNVYMVMVAY-----------LGQESIKKAATILAKVKDAKS----TKDK--IALFQ
QVYSIAYRP------SSA---------------------------DSKAVKK--------
-VENITKKVADSALIKGVPFIY-
>WP_013469108.1 disulfide isomerase [Helicobacter felis]
---YVIDLVSKNKKAKNIYIVSDPRCPHCQE-----EL-----------R-HV-RERLKD
---ANVHMVVVGL-----------LGQKSTLKAADILTQIKQARN----TETK--IALLE
KIYATNYEP------GEV---------------------------SDDKIQE--------
-VEKITKQILETG-IESVPFIY-
>WP_013891007.1 disulfide isomerase [Helicobacter bizzozeronii]
DYVITLKSSV-KGVKKDLYIISDPSCPHCRN-----EL-----------G-GV-HERLKN
---ANVHMVLVGF-----------LGKESNLKAAHILSKIKNKHS----TEDK--ISLLN
KVYATAYKV----SPSDV---------------------------PDDKLQE--------
-VEKVTKQVLDTKLVKGVPFIY-
>WP_015106022.1 disulphide isomerase [Helicobacter heilmannii]
-YAIDLKSTT-PGVKKNLYIISDPMCPHCHH-----EL-----------E-QI-DKRLKE
---ANVHMVLVGF-----------LGHEAMLKAADILKQVKKARN----TKEK--VSLLQ
KVYAYNYKP------SDV---------------------------PDDKVQE--------
-VEKVTKTIEDTKLVKGVPFIY-
>WP_053941639.1 disulfide isomerase [Helicobacter ailurogastricus]
-YTIDLKSTT-PGVKKNLYIISDPKCPHCHH-----EL-----------E-QI-DKRLKE
---ANVHMVLVGF-----------LGHESTLKAADILKQVKKAHS----TQDK--VDLLQ
KVYAIAYKP------TDA---------------------------PDDKIQE--------
-VEKVTKKILDTGLVKGVPFLY-
>WP_066386588.1 hypothetical protein [Helicobacter himalayensis]
-----IVLDSQNKSNKIVYIVADVNCPSCQR-----EM-----------L-GL-KKLTQD
---SSVYVLPVGF-----------LGADSVLKAAMLKERVGEFKS----NDEK--IAFLQ
EVYKRDYKL-----PKKY---------------------------ENLDVSD--------
-VMNINHKVMQAG-INSVPYIY-
>WP_034326346.1 MULTISPECIES: protein disulfide-isomerase [Helicobacter]
------NSPN-KNVKKSTYIVSDPNCPSCQR-----EL-----------Q-NI-DKHLAD
---SNVYMLVVGF-----------LGQDSAVKASIIRERLLDVKD----NKQK--IDVLK
EVYKPQSKV-----PQKY---------------------------LNIDVKD--------
-TMKINKKVADIG-INSVPFIY-
>WP_002956044.1 hypothetical protein [Helicobacter cinaedi]
-DYIILESKN-KNSKKITYIISDPNCPSCQK-----EL-----------K-NI-DKHLAD
---SNVYMLIVGF-----------VGKDSPLKASMLRERAADMKD----NKQK--LALLQ
EVYTPNSKV-----PSSF---------------------------INIDIKD--------
-TMRLNQKTMEAG-IKSVPFIF-
>WP_011115981.1 protein disulfide-isomerase [Helicobacter hepaticus]
DEYIILRSPN-KNAKKITYIVSDPNCPSCQK-----EL-----------N-NI-QERLKD
---SDVYMLLVGF-----------VGEDSPIKSSMLRDRLLDVKD----DKEK--LKILR
EVYTPKSKV-----PTSY---------------------------INIDIKD--------
-TMKINQKVIDAG-IKSVPFVY-
>WP_034355315.1 protein disulfide-isomerase [Helicobacter jaachi]
-DYIILHSPN-KNTKKITYIVSDPNCPSCQK-----EL-----------G-KI-EERLKD
---SDVYMLLVGF-----------VGQDSPIKSSMLRDKLLDVKD----DKQK--LSTLR
EVYTPNSKV-----PADY---------------------------MNIDIKD--------
-TMKINQKVMEAG-IKSVPFIY-
>outgroup|YP_001489228.1
------------NAKDKIVVFSDPLCPFCME-YIPEVI-------------NY-VNKNSD
--SIALYYYAFPLVQ---------IHPASE-ALSKIIEVAKNKGVKDIELKAY--KTDWE
TYFSPKEND-----EKKI---------LEAFNKELKTNIKLEEIASKDINEK--------
-LSKDMSMGEEVM-VTGTPTIF-
>outgroup|YP_393375.1
------------NAKHKVAIFSDPLCPFCKT-FVPEAL-------------EY-MKKRPN
--DFAVYYYHFPL--------------ESLHPAAVELVKAATALELQGKKDVV--LNLYK
VKVDPKEKS-----NDKI---------LAEFNRVMGSNIKMFDLISKEVGEH--------
-LKSDLAVADSMM-VNGTPTIF-
>outgroup|WP_007421024.1
-----PTFGE-TEAKINVIVFTDYNCPFCKR-LEP-HL-----------Q-QL-LKNYPD
---IKVTNVIVPLRQG--------NVAGSRVNSAQFALNVWLNQ-----PDAF--AETHQ
LLYAKNGMH----NAQSL---------QQIATKTGTQDAL-----ADPTMAQ-------E
IIDMNMDMFRDIG-LRGTPSL--
>outgroup|YP_007345559.1
--------GA-KDAKLTMVTFTDYNCPYCKR-FDP-ML-----------E-KI-VKKYPD
---VALVVKLLPF-----------KGESSV-SSARIALTTWQQN-----PQQF--WALHQ
RLMAKKGFH----DDASI---------AAAQQKTGVKAVTP----SEQSMST--------
-LRTNMQLAEQLG-VQGTPA---
>outgroup|WP_006660954.1
--------GS-KDAKLVLVNFTDFNCPYCKR-FDP-LL-----------E-EM-VKKNPD
---VAVVIKYLPF-----------KGETSL-ESSQLAMTLWQEN-----PKAF--LALHQ
KLMAKQGML----SDSNI---------KEALQATGNGKLKA----SDKSRAA--------
-IRKNLELANMLG-VNGTPA---
>outgroup|WP_006662328.1
--------GS-KDAKLVLVNFTDFNCPYCKR-FDP-LL-----------E-EM-VKKNPD
---VAVVIKYLPF-----------KGETSL-ESSQLAMTLWQEN-----PKAF--LALHQ
KLMAKQGML----SDSNI---------KEALQATGNGKLKA----SDKSRAA--------
-IRKNLELANMLG-VNGTPA---
>outgroup|YP_006217599.1
--------GA-KDAKLVLVNFTDYNCPFCKR-FDP-QL-----------E-EI-VKKYPD
---VAVVIKPLPF-----------KGKTSL-ESSQLVLTLWEKD-----PKAF--QALHQ
KFMQKQGML----TEENI---------KQALKATGNEKLVA----NDKSEET--------
-IRTNMMLAEKLG-VNGTPA---
>outgroup|WP_008915032.1
--------GA-KDAKLVLVNFTDYNCPFCKR-FDP-QL-----------E-EI-VKKYPE
---VAVVIKPLPF-----------KGQTSL-ESSQLVLTLWEKD-----PKAF--QALHE
KFMQKQGML----TEENI---------KQALKATGNEKLVA----NEKSSKT--------
-IRKNMELAEKLG-VNGTPA---
>outgroup|YP_007504775.1
--------------KLTIVSFTDYNCPYCKR-FDP-QL-----------E-AM-VKKYPD
---VAVVFKLLPF-----------KGESSL-NASRAALSVWESK-----PEAF--APLHN
RLMQKKTAL----TQDDI---------NSALKTAKAGDVKV----TDNSMNT--------
-MRMNMMLAEQLG-VQGTPA---
>outgroup|WP_006537718.1
-----PRIGA-KDAKLVLVSFTDYNCPYCKR-FDP-LL-----------E-QI-TKDYPE
---VAVVIKPLPF-----------KGESSA-KASQAVLSVWKED-----PKAF--LALHQ
RLMQKKTML----DNASI---------DDAMKTTNTSKVKL----TDDSLKT--------
-LQNNLDLSRKLG-IQGTPA---
>outgroup|WP_004246037.1
-----PRIGA-KDAKLVLVSFTDYNCPYCKR-FDP-LL-----------E-KI-TEQYPD
---VAVIIKPLPF-----------KGESSA-KASQAVLSVWKED-----PKAF--LALHQ
RLMQKKTML----DNASI---------EDAMKSTNTSKIKL----TDDSLKT--------
-LQNNLELSRKLG-IQGTPA---
>outgroup|WP_007165804.1
--------GN-PQGSKVLIEFTDYNCPYCEA-SLA-DV-----------Q-KL-VAEDPD
---LKVIMREWPI-----------FQGSE--DAARMALAAGM-------QGKY--REFHE
TMFDLGDTS-----PLGV---------ETAARQIGLDMEQARADAASEAVSL--------
ELVRNLTFAQSLG-FSGTPAFI-
>outgroup|YP_459417.1
------VLGN-PNGSKTLVKFTDYNCGYCRA--SAGEV-----------Q-KM-IAADPD
---LRVVIREWPI-----------FEGSDI--AARMALAAAK-------QGKY--REYHL
ALFESGDTS-----MAGL---------EAAAQKAGLDLARLKNDAGSAEIGF--------
ELSRNAQFAQELG-FTGTP----
>outgroup|YP_191931.1
--------GN-PHGRITVVEFYDPRCSYCRS-MMG-EV-----------D-SF-LSRHPD
---VRLVEKVVPV-----------LGTNSV-LDTRAIFAASA-------QGKY--EAMRR
ALMADTTKP----SMERI---------VELAQANGIDTKKLTADMSSPQTVA--------
LINTNLDQGRAVG-LDGTPTFI-
>outgroup|WP_007003805.1
-----PAKGN-PRGSLTIVEFFDPRCGYCKA-LHP-TM-----------A-AL-LAADRD
---LRVVLKDLPI-----------LGPASV-TASRALLAAQR-------QGKY--AEYQD
ALMRLRGEP----TEAAL---------QAEAQKLGLDWARLRRDMEDPAITE--------
RLQRNLALARALS-IEGTPAL--
>outgroup|YP_001619657.1
------------PGKITIVAFTDFECPFCRR-LHP-EL-----------S-KI-EEPYGD
--RVRHVRKMVPL-----------PNHPGALPAAKAYVCTPE-------DKRE--QAAAL
LYSASPSKL----TDERV---------ASVLSPLGLSAAELAACLAAPETQA--------
AIDADVALYGRME-ARGLPT---
>outgroup|YP_003497441.1
-------LGN-ADAKVKIVMFSDFECPFCRQ-AFP-FI-----------K-NL-AQKYNK
--QVAVYHYNFPL---------------NFHKHARNLAIVYE-------AGKELGLNLAD
VLYSMKLDNIKSIDDILN-------NLKDKIPAPKYGKLKDLVKKSNKYNKI--------
-IESDMKVGSDLG-VKGTPF---
>outgroup|YP_004603259.1
-----LIYGN-RNAENVIVDISDFQCPYCRK-----AH-----------D-YI-KEKVKG
MDDVAIYVAHMPL---------------QIHDKAVIYAKIFE-------AGKIMGKNFSD
ELYSGQYDN---LTKDKV---------IETFAEKSGDKKRFKKLLDSEQVQQ--------
KLSRGKEVARKMG-VSSTPVLF-
>outgroup|YP_003496409.1
--------GN-KNAKHKIIKISDFQCPFCRR-----AY-----------K-YI-EPKIKD
NKNIALYMLNYPL---------------PIHKKAMIFAQVFE-------AGMKMGYNFAD
DLYSGKYDN---KQDSEI---------IDEFAKKTNDPARFKELIKSQEIKD--------
RIERQKKIAEKYG-FRATP----
>outgroup|YP_004051140.1
--------GN-KNAKNIIVKISDFECPYCRK-ANE-YL-------------ES-KLNSVD
KKNIAIYMLNYPL---------------SIHKKAMLYAKIFE-------AGMALGKNFMD
QLYSGKYDN---MDDNKI---------IETFANLSGKKMEFEKLVNSKEISD--------
RINAQMRYAEQLG-VNSTPIIF-
>outgroup|YP_004598939.1
-------VGS-PDAPLELYYWTDFQCPFCEQ-FERETF-----------P-DL-VRKYVE
TGDVRVVVITIPY-----------FGADSM-TAAVASKCVWEQVRDDE-PSAY--WDWHA
AVFEQQGEKNSGWASAEN-------LLKYTRSVSGVDADALEPCLADRRSEL------ES
EINADVDRARSIG-VTGTPTFV-
>outgroup|WP_008012536.1
--------GS-SDAPIQIYYWTDFQCPFCEQ-FERETL-----------P-EL-VPEYVE
SGDVRIVFISLPY-----------FGEDSM-TAAVAGKCVWDQVRDAE-PSAY--WNWHT
AIFEEQGEKNSGWASSEN--------LLEYTRSVDGVDVDALETCLDERRST-----LET
QVDADAEQARSNG-ISGTPTF--
>WP_012823929.1 hypothetical protein [Halothiobacillus neapolitanus]
-----IQDGT---GSKIVYLFFDPNCPYCHH-VFD-SL-----------M-KI-RKDSPD
-----LQFRWIPLGM---------LGSNST-AKAGAIIQAPD-------PLKA--FMTNE
KNYGFLNSD----TGGGI-------------------LPAKQVD-AA-SQTI--------
-LVENLSILQGQN-LYGIPVV--
>outgroup|WP_006974687.1
----------------TIVVFSDYQCPYCGR-LHD-AL-----------D-EV-AARSQD
---VRVVYKHFPL-----------AMHGEARDAALALLAAQR-------QGRG--LELHR
VMFERPGEL----SELEP-----------LARAAGIQDVEGLLVEVGQGMGA-------E
IVDGDIELGKALA-VRSTPSYF-
>outgroup|EKD32752.1
--------GP-DDAKVTIIEFSDIQCPYCKR-LHPDLV-------------KI-AEEYPN
--DVRWVFKHFPLS----------FHQEAL-PAALATECVGEQLG----DSGY--FDYLS
ALYENQTLL----SSDLY---------LSEAKKLGVNEANFTSCIESNKYGD--------
KINADYQMGVQAG-VSGTP----
>outgroup|YP_004170451.1
-----------GKGGPVIREFSDFQCPYCRE-LHDDVF-----------P-AL-QRDLIG
KGLARFSYRHFPLS----------FHQNAM-PLALGGECAAQ-------QGKF--WAYHD
VAFTVTSPV-------------------TAAKQLGLNLTTFQTCLKDPAVQA--------
LVKADMKVGDAVD-VQGTPSL--
>outgroup|EKD79418.1
---------Q-GEGDYTIVEYSDIDCPFCKR-FHP-TM-----------Q-QV-LENYDG
--KVRWAYKHLPLTS---------LHPNAM-QKALASECAAD-------QGKF--WEYLD
TLIANEVTD----AEETN----------SVADEVGLDRTKFDDCLTNQQFKD--------
RVTADSNEAQTLG-GRGTP----
>outgroup|EKE27725.1
-------DGN-KSAKITVYEFSDLECPFCIRQFKEWTI-----------N-KV-LEKFGD
--KVNTAFKNFPL-D---------FHKNAA-KESEAALCVGSIAG----VEKY--TAFYK
AIFEKTTGN----GEGFS-----LDNLAPLATSIGVDSAKFKECYDWGKGAN--------
ALKLDLELGKKYG-VTGTP----
>outgroup|YP_007119467.1
--------GA-KEQKIVLLEFSDFQCPYCSK-AHE-TL-----------K-QF-MATRQN
--QVTLVYKHLPLTQ---------IHPEAM-PSAKAAWAAGQ-------QGKF--WEFHD
ALFENQQNL----GEPLY---------VATAKALNLDLKRFDQDRNGQAASA--------
AIQKDVEMAEKLG-VTGTPFLI-
>outgroup|YP_007105253.1
--------------KLILTEFSDFQCPFCAK-AHA-VV-----------K-QF-IASRGD
--RVTLVYKHFPLTN---------IHPNAE-PASLASWAAQQ-------QNKF--WEFHD
GLFENQSQL----GEDLY---------ISLATKLGLNVQKFNSDRQSEAAKQ--------
AVNKDVELGKAIG-VPGTPFFI-
>outgroup|YP_005025301.1
------VLGS-TEAKIAIIEFSDFQCPYCKR-FTDTAF-----------K-QI-KENFID
TGKVQYVARDFPLN----------FHPQAM-PAAIAATCSFK-------QDSY--WPMRD
MLFTNVKQL----GDEFY---------QKAATDLSLDMQAFTDCLKDQSVAD--------
KVEGDLTLGKSLG-VRGTPSF--
>outgroup|EKD51750.1
--------GN-KNAPIVLIEFSDFQCPYCKR-VRP-VL-----------K-RL-MSQYKD
--KLYYVFRDFPL-S---------FHKQAK-DAANATQCAAE-------QGKY--WEFNE
KIWDGQREI----FNKELSHEDFLGKFREISKALGLAADKFDSCMTGKKYYA--------
EIDKDQADGLAAG-VTGTPAYF-
>outgroup|WP_002751050.1
--------GP-ENAKVTVIEFSDFECPFCKR-SQD-VN-----------A-QL-RAKYKD
--QIRWVFRDYPL-S---------FHPNAM-FAHIAANCSTS-------QGKY--WEFFK
VLFDNSGNL----SKERV---------LDLARGVGLDMKTFSQCVNDASVRK--------
EVEADIAEGEKYG-VSGTPAFF-
>outgroup|WP_004283107.1
--------GP-ENAKVTVIEFSDFECPFCKR-SQD-VN-----------A-QL-RAKYKD
--QIRWVFRDYPL-S---------FHPNAM-FAHIAANCSTS-------QGKY--WEFFK
VLFDNSGNL----SKERV---------LDLARGVGLDMKTFNQCVNDASVRK--------
EVEADIAEGEKYG-VSGTPAFF-
>outgroup|YP_463718.1
-----------PPGSIVLYEYSDYECPFCAK-SHEANK-------------PI-LASRPD
---VKVVRRHFPLDDTCNPKLTRPFHVGAC-DLARAAICAEA-------QGRF--EQMDD
ALFRNQAEK------APV---------RELARRVGLDLPRFDACLSSPDTER--------
RLADDIESAIQAG-VRGTPSYV-
>outgroup|YP_002490957.1
----------------VLYEYSDYECPFCAR-SHEANK-------------PI-LASRPD
---VKVVRRHFPLDDTCNPKLIRPFHVGAC-DLARAAICAEA-------QGRF--EQMDD
ALFRNQAEK------APV---------RELARRIGLDLPRFEACLSSPETEK--------
RLADDIESAIQAG-VRGTPSYV-
>outgroup|YP_826755.1
--------GG-VAAPVTIVEFSDFHCPFCRK-AQS-VL-----------D-NL-RAKYGE
--KIRFVYRDFPLEG---------LHPQAR-VAAEASRCAAE-------QGKF--WEFHD
RLFHGDPDA----SQAAL---------SRIAKESGMDLTAFEACRTSGKYKN--------
SVQASAQEGARLG-ITGTPTFF-
>outgroup|YP_003206240.1
------AQGP-KDAPITIVEFSDFQCPYCSR-VVA-TL-----------K-EI-VRLYPK
--QVRLAFRDFPIAN---------LHPKAA-KAHEAARCAGE-------QGKF--WGYHD
RLFESQAQA----TVADF---------KRFAEQLKLDGKNFATCLDSGKYAA--------
AVEADVQEGTRLG-ITGTPTFF-
>outgroup|WP_002622403.1
--------GP-DGAPITIVEFSDFQCPFCSR-AVK-TV-----------E-EV-LKAYPD
--KVKLVFRQFPL-D---------FHKEAP-KAAEASLCAQD-------QNKF--WEYHD
ALFANQSAL----KVEDL---------KAHAKTVGLDTAKFDKCLDSGEKAA--------
VVKADQEAGSKVG-VTGTPAFF-
>outgroup|YP_007362421.1
--------GA-DNAPITIVEFSDFQCPFCSR-ANA-AV-----------D-QV-MKEYEG
--KVKLVFRQFPL-D---------FHKEAQ-KAAEASLCAGD-------QGKF--WEMHD
KLFASQSAL----QVDSL---------KSYAGELGLDKAKFDKCLDSGEKAA--------
TVKSDMADGQKVG-VSGTPAFF-
>outgroup|YP_003689780.1
--------GR-ADAPVEIVEFSDFQCPHCAR-VKP-LI-----------E-QI-MLQFPD
--QVKVVFKHFPL-S---------FHEYAK-PAALATMAAQN-------QGKF--WEFHD
KLFAAQSEI----SPQRI---------RAIARELELDMERFNRDLQSRELHS--------
RLEQDIQDGQQAG-VRGTPTIF-
>outgroup|EKD38792.1
--------GP-ADAPVTLTLFTDFECPYCRQ-IIP-LL-----------D-EV-LAKNPK
--TVKLAFKNMPL-----------KMHKFAEPSAKAALAAQE-------QGKF--WEFHD
RLFAEKKLS-----EQLI---------NKIAADLQLDMPRFEKDMASPENQA--------
KLQKDLVDAQAAG-VTGTPTVF-
>outgroup|YP_957239.1
--------GN-PEARITLQEFGDIECPFCRK-MHD-DL-----------K-QV-VDNAEN
--TVNWEFKHFPLE----------SHNPAAALQAKVIECVKDSYG----NKVA--WAALD
RFIFETAGNGKGVGDLTN-----------FVRGMGLSGVAIDLCMASDAHEN--------
RIESDYREGQALG-ITGTPAL--
>outgroup|WP_008250801.1
-----LLYGA-EDAKVTISVFTDIECPYCRK-MHG-EV-----------K-RV-VDSSQG
--VINWRVIHFPLNK---------HNPTAA-AEAQALECVKDSYG----NRTA--WAFLD
AMIADTEGNGRGIADLPG-----------YVREMGLSGSVISSCLQSDANKA--------
KINSDFQLGLDAG-ITGTPAM--
>WP_012824890.1 disulfide bond isomerase DsbC/G-like protein [Halothiobacillus neapolitanus]
-----------GAKKGTVTILTDPTCPFCEK-----LH-----------R-EIPALQKAG
---IEVQTILTPRAG---------KGSPGYVESSQIMC-----------SKDK--IKNVD
IAMARKPLS------------------------------------GDACKDS--------
MIDANMALAEQLG-MSGTPYIIL
>WP_046356307.1 DsbC family protein [Pseudoalteromonas luteoviolacea]
----------------KITIFTDIDCPFCRK-LHA-QI-----------K-DL------N
QLGISVDYVMLPRGK---------AGSKAF-NKTVNALCATN-------PQAAMDSAMHT
GHFETNIQA------------------------------------TPECINN--------
-LNTQKALAKKFG-FSATPTILF
>WP_052394551.1 hypothetical protein [Oleiagrimonas soli]
-----IDTGP-ADSNKRMLVIFDPDCPVCAR-----QW-------------RV-LQPYLD
--RVRIHWVPVAY-----------INGASLHRAAAILSAAD--------PASA--LARNE
QGFDFRRQQGGLAIPSDI---------------------------SAQALDT--------
-VRANTRTLMRDAGVIATPTL--
>WP_077925496.1 hypothetical protein [Wohlfahrtiimonas larvae]
--------------RYTITVFTDVFCPYCRK-----LH-------------QN-LNQFTD
-NGITVRFVPFPL----------------TRDSNPVLESIWCAPK----DQQQ--FLLDV
GMLQMKFKA------------------------------------QSCDFPV--------
-IDEARKFSKELK-VYGTPSI--
>WP_019576680.1 hypothetical protein [Curvibacter lanceolatus]
-----IYPAK-GKEKHVITVFTDPSCPYCHK-LHS--------------D----LAQLND
-MGITVRYALYAR-----------SGTGTL--TSRQLSEVLC-------ANDK--KAALE
RFFANSHLN-----ATGA---------------------------ECKQAAG--------
-LERINKAANQVG-LKGTPHIV-
>WP_091245603.1 DsbC family protein [Aquimonas voraii]
----------------RVTVFTALDCGYCRR-FHA--------------D----IEAYRE
-AGISIDYVLLPLAG---------EGSEADRTGARLFCAADR-------QDAF-------
-TRATRGEP----IEGPM---------------------------CDSGYEE--------
----GKALAARLG-IRNTPTIV-
>WP_004139967.1 thiol:disulfide interchange protein DsbC [Cardiobacterium hominis]
--------------QYQVTVFIDVDCPYCRV-----MQ-----------Q-NI-LEYTQR
--GIAIRYLAFPR-----------SGPESV--AALRMSQVWCS------PDRL--SALLL
AETDQPLPN------------------------------------SRGDCTN--------
IIRDHFATGLRMG-IASTPSVIL
>WP_018232284.1 hypothetical protein [Thioalkalivibrio thiocyanodenitrificans]
--------------RFAVTVFTDVNCPFCRR-LHT-QM-----------D----DYMLFD
---VEIRYAAFP------------NIDNAL-EQMHAVWCS---------EDRK--NAITR
AKRGEIIDA------------------------------------SDCESKA--------
-VEAQMDLALKHR-FIGTPAIV-
>WP_083217875.1 disulfide bond isomerase [Kangiella sediminilitoris]
------------NEKHVITIFTDVDCGYCQK-----MH-------------RE-RQEYLD
-RGITLRYLAFPR-----------AGLTS--KSAEKLRGIWCA------ADQQ--TAMTE
AKVQHKYRT------------------------------------GNCKTP---------
-FREHMALVRKFG-LNGTPGIIL
>WP_018716899.1 hypothetical protein [Arhodomonas aquaeolei]
-----VYEPR-GEVRHEVTVFTDIDCPYCRR-----FH-----------R-HI-RDYLAR
--GIRVRYVFMPR-----------AGRNG--ASYDKAVSVWC-------ADDR--HRALT
RAKQGRHVP------------------------------------ERQCDNP--------
-VDADLRLARAFD-VQGTPTFV-
>WP_008314279.1 thiol:disulfide interchange protein DsbC [Wohlfahrtiimonas chitiniclastica]
---------K-GEKKNTITVFTDVNCPYCKK-----LH-------------DE-IPKYND
-AGIEVRYLAFPA-----------------IATKTRMESVWCSKD----PKATVDAAMHK
RAFDTNVKC----TGQSP------------------------------------------
-VEAQYQLGMSFG-ITGTPNIIL
>NP_417369.1 protein disulfide isomerase II [Escherichia coli str. K-12 substr. MG1655]
-----------------ITVFTDITCGYCHK-----LH-------------EQ-MADYNA
-LGITVRYLAFPR-----------QGLDS--DAEKEMKAIWC-------AKDK--NKAFD
DVMAGKSVA------------------------------------PASCDVD--------
-IADHYALGVQLG-VSGTPAVVL
>WP_016401360.1 bifunctional protein-disulfide isomerase/oxidoreductase DsbC [Agarivorans albus]
--------------KYVVTVFTDTSCGYCRK-LHN-EMYTYKEKNQQTQKVET-LAGYTD
-LGITVRYLAFPR-----------GGVDS--PVYGEMQSVWC-------ADDK--AGAMS
AAKNGSSVA----KAS-----------------------------CDNT-----------
-VLKQYQLGEAFG-VRGTPAMVL
>WP_004872747.1 thiol:disulfide interchange protein DsbG [Acidithiobacillus caldus]
-----IQEGH-RGP--IIYDFFDPNCPYCHG-----MY-------------NE-EQPLIR
SGKLTVRYVPVAY-----------LMPSSTPEAAAILQSSHRLSA----LRHF--EVLAG
KSFAAPLAASGPVGLPTA-------------------------KPTPQTIHA--------
-LQVNMAVLQSTH-SMGVPAIL-
>WP_014103969.1 thiol:disulfide interchange protein DsbG [Micavibrio aeruginosavorus]
-----------NADAPVIYAFMDPQCPHCHA-----LM-----------N-DL-RKDLLA
TGQIQMKMIPVGL-------------RDETKAQAAYLLAAPD-------AEDR--WYKHL
DGDTKALPV-----DPAI------------------------------NKQG--------
-VERNLLIMQNWK-LDATPILL-
>WP_008929901.1 thiol:disulfide interchange protein DsbG [Alcanivorax hongdengensis]
-----VAEGP-AQPERVAYMFTDMACPYCAK-MWA-EM-----------Q-PM-LNNPAN
--TVQVRHIIVGL-----------INPDTSFSQGAAVLAADD-------PAAA--LARHE
SRFREGGIQ----PLNPV---------------------------PDAQRQA--------
-IQANTRLMMAMG-LGGTPTM--
>WP_016353639.1 thiol:disulfide interchange protein DsbG [Spiribacter salinus]
-----IADGE-ADADRVVYAFMDPNCPFCHR-----FY-------------ED-SRDWVE
SGQIQIRHIMVGV-----------LREDSL-PKSATLLSADD-------PSTA--LAQHE
ANFDNGGVT----PADSL---------------------------TDEAQTQ--------
-VQQNNELMSQLG-IRGTPSVF-
>WP_013024237.1 thiol:disulfide interchange protein DsbG [Pantoea ananatis]
-----IKEGS-AEARCQVVVFADPFCPYCRT-----FW-------------QQ-VQPLVQ
NNSLSIKTQLVGI-----------LKPESG-RYASAILAAAD-------PAQA--WQDFE
RSQGKNKPA----FPDST---------------------------PRALFDQ--------
-IQHNQAQMQALG-ANGTPAIY-
>NP_415137.2 thiol:disulfide interchange protein, periplasmic [Escherichia coli str. K-12 substr. MG1655]
-------DGK-KDAPVIVYVFADPFCPYCKQ-----FW-------------QQ-ARPWVD
SGKVQLRTLLVGV-----------IKPESP-ATAAAILASKD-------PAKT--WQQYE
ASGGKLKLN----VPANV---------------------------STEQMKV--------
-LSDNEKLMDDLG-ANVTPAIY-
>WP_012430570.1 thiol:disulfide interchange protein DsbG [Ralstonia pickettii]
-----IADGR-DSAPRKVYVFTDPNCPYCNK-----FW-------------AD-ARPWVD
SGKVQLRHIMVGI-----------LTPTSAGKAAALLADKNPAAALNAYEQSH--VSLNA
KVLSSGHPK----PLDDA-------------------GLKPVATIPAAVKGK--------
-LDANERLMASLG-FQATPAIL-
>WP_070074314.1 thiol:disulfide interchange protein DsbG [Acidihalobacter prosperus]
-----IHDGT-KGP--LIYAFFDPNCIFCHK-----LW----------------AATRTD
VETGKLQIDWLPVA----------FLKQSSQGKAVAIMSSKD-------PLNA--MNDNE
INFNSSEEE----GGITP---------------------------ADMAEPTTAMKQAAH
QIAENEATMREYH-FNGTPTI--
>WP_081130194.1 hypothetical protein [Metallibacterium scheffleri]
----------------ILTFFIDPNCIFCNR-LYR-AL-------------TP-EVRAGK
---LRIRFVLVGI-----------VKRDSP-QRAMSILSSAD-------PLKA--IGQDE
THFDAAIEE----GGYRI---------------------------RTSPTPA-----AAA
AVKANDQLMSRMG-AVGTPTLL-
>WP_080742310.1 thiol:disulfide interchange protein DsbG [Burkholderia gladioli]
-----------------IYVFMDPNCIFCHL-----LW-------------KA-LLPYES
-AGLSVHWVPLGF-----------LKKDSPGKAAALLDAAN--------PARV--LNTME
TGFDERTESAAIDAESSI---------------------------PKQTSDE--------
-LSSNKKLFDAMG-FVGTPAI--
>WP_028300721.1 thiol:disulfide interchange protein DsbG [Oceanospirillum beijerinckii]
--------GAGGSDNSVLYVFFDPNCPYCQF-----AW-------------QA-LEVYQQ
-QGAEIRWIPVAY-----------LQPDSRIKATALLQS----------EQPE--HSLRA
VMMQQEILP---IPEEGI---------------------------GIESEQA--------
-LSFNMQLMKRFA-LQGTPAF--
