# Supplementary material for: C8J_1298, a bifunctional thiol oxidoreductase of Campylobacter jejuni, affects Dsb (disulfide bond) network functioning
Source: PLoS One. 2020 Mar 23;15(3):e0230366. doi: 10.1371/journal.pone.0230366 (PMC7089426; doi:10.1371/journal.pone.0230366)
Supplement: S2 File — (NWK) [file pone.0230366.s010.nwk]

(gnl|BL_ORD_ID|4652726:1.30585,(gnl|BL_ORD_ID|1505998:0.93162,((((gnl|BL_ORD_ID|8101176:0.80909,gnl|BL_ORD_ID|9183905:0.49884)0.981:0.59562,(gnl|BL_ORD_ID|7661003:0.80500,(gnl|BL_ORD_ID|8122677:0.22057,(gnl|BL_ORD_ID|6924302:0.48363,gnl|BL_ORD_ID|8124837:0.31469)0.478:0.11963)0.991:0.52039)0.661:0.23193)0.243:0.22619,(((((WP_077925496.1:0.91004,WP_083217875.1:0.60390)0.666:0.08511,((WP_018716899.1:0.93402,(WP_019576680.1:0.72463,WP_012824890.1:1.01823)0.368:0.08734)0.647:0.14379,(NP_417369.1:0.40803,WP_016401360.1:0.50695)0.879:0.22536)0.953:0.33855)0.609:0.18088,(WP_004139967.1:0.94158,WP_008314279.1:0.54390)0.497:0.08785)0.823:0.17202,(WP_018232284.1:1.13346,(WP_046356307.1:0.59655,WP_091245603.1:1.04765)0.654:0.37990)0.755:0.16660)0.959:0.48526,(((((WP_034571202.1:0.33943,(WP_034556765.1:0.28193,(WP_034347587.1:0.02837,WP_077388504.1:0.03482)0.992:0.16211)0.797:0.05789)0.991:0.29829,((WP_027327303.1:0.75601,(WP_066386588.1:0.57610,(WP_034326346.1:0.17195,(WP_002956044.1:0.14883,(WP_011115981.1:0.09757,WP_034355315.1:0.06172)0.966:0.11264)0.571:0.08840)0.870:0.11266)0.933:0.21842)0.820:0.19849,((NP_207029.1:0.07532,WP_014661481.1:0.12396)1.000:0.62554,(WP_013022438.1:0.29786,((WP_023929896.1:0.33714,WP_023927518.1:0.31225)0.992:0.40705,(WP_013469108.1:0.35407,(WP_013891007.1:0.24849,(WP_015106022.1:0.09919,WP_053941639.1:0.06478)0.608:0.10205)0.859:0.12689)0.916:0.13602)0.657:0.02534)0.747:0.06660)0.913:0.16365)0.289:0.09437)0.804:0.07825,((WP_066389278.1:0.34123,(WP_015453530.1:0.09928,WP_041309116.1:0.07258)0.995:0.46076)0.953:0.25381,(WP_023947745.1:0.74082,(WP_077390234.1:0.02353,(WP_034345341.1:0.12823,WP_052089993.1:0.71383)0.720:0.07099)0.989:0.57943)0.896:0.21544)0.255:0.11111)0.840:0.13723,((WP_025801881.1:0.73234,WP_025801882.1:0.18868)0.996:0.64500,(((WP_051404597.1:0.57656,WP_082200875.1:0.48572)0.988:0.42554,((WP_039650781.1:0.07658,(WP_012661988.1:0.02164,WP_039665976.1:0.04619)0.750:0.03227)0.994:0.17885,((WP_027304624.1:0.00053,WP_082199125.1:0.00784)0.999:0.25476,(WP_027306147.1:0.16793,(WP_087724621.1:0.09111,(WP_066776975.1:0.13416,(WP_002866703.1:0.00829,YP_002344768.1:0.00054)0.705:0.00897)0.731:0.02237)0.558:0.04409)0.528:0.09936)0.914:0.11612)0.701:0.04810)0.975:0.20203,((((((WP_012857849.1:0.05109,WP_014770372.1:0.04750)0.958:0.10631,(WP_041958860.1:0.00053,(WP_025345983.1:0.05907,WP_060825144.1:0.07747)0.649:0.01628)0.821:0.04205)0.993:0.32639,((WP_009492301.1:0.11656,(WP_078440473.1:0.22250,(WP_009650933.1:0.16153,WP_034968522.1:0.22283)0.695:0.11547)0.898:0.09527)0.387:0.05121,WP_054196138.1:0.11980)0.998:0.29433)0.882:0.10139,(WP_075493078.1:0.34041,(WP_012108942.1:0.39731,(WP_050333555.1:0.48204,WP_005871095.1:0.22334)0.818:0.14092)0.753:0.03894)0.963:0.11599)0.753:0.02901,((WP_034961927.1:0.02440,WP_063997591.1:0.00733)0.870:0.08571,(WP_023385954.1:0.11978,WP_038455107.1:0.27288)0.701:0.01949)1.000:0.52754)0.802:0.07631,(WP_089182037.1:0.74708,(WP_006803074.1:0.74547,(WP_005871148.1:0.36630,(WP_089187969.1:0.35286,(WP_025803140.1:0.14972,(WP_050335543.1:0.14704,WP_075495239.1:0.19156)0.606:0.08552)0.719:0.07614)0.805:0.15138)0.979:0.34876)0.859:0.14852)0.787:0.05381)0.247:0.02154)0.937:0.28244)0.867:0.20286)0.999:1.12161,((WP_004872747.1:1.24756,((WP_081130194.1:0.95177,(WP_012823929.1:0.97332,WP_070074314.1:0.68634)0.786:0.51860)0.812:0.32777,(((WP_013024237.1:0.75950,NP_415137.2:0.23658)0.959:0.36753,(WP_021120090.1:1.08873,WP_014103969.1:1.39013)0.876:0.38925)0.842:0.13941,(WP_012430570.1:0.90322,(WP_016353639.1:0.35477,WP_008929901.1:0.97733)0.765:0.14917)0.711:0.09853)0.836:0.16604)0.946:0.34345)0.000:0.00054,((WP_052394551.1:0.89792,WP_080742310.1:0.75533)0.393:0.10749,WP_028300721.1:1.18744)0.752:0.05142)0.941:0.46916)0.862:0.26670)0.867:0.27684)0.804:0.42184,((gnl|BL_ORD_ID|9259949:0.19793,gnl|BL_ORD_ID|9246547:0.33418)1.000:0.94279,(gnl|BL_ORD_ID|10375748:0.90143,(gnl|BL_ORD_ID|9345013:0.28270,(gnl|BL_ORD_ID|9220386:0.23964,((gnl|BL_ORD_ID|9202582:0.02874,gnl|BL_ORD_ID|9202173:0.03764)0.992:0.23815,((gnl|BL_ORD_ID|665743:0.0,gnl|BL_ORD_ID|9217921:0.0):0.16103,(gnl|BL_ORD_ID|9237199:0.03323,gnl|BL_ORD_ID|9217934:0.03085)0.956:0.11027)0.978:0.17569)0.823:0.11949)0.729:0.07301)0.858:0.21625)0.929:0.30442)0.587:0.16142)0.443:0.16779)0.380:0.18482,((((gnl|BL_ORD_ID|7785992:0.26154,gnl|BL_ORD_ID|7648220:0.63299)0.960:0.21592,((gnl|BL_ORD_ID|5732768:0.34977,(gnl|BL_ORD_ID|5576776:0.16138,gnl|BL_ORD_ID|5553733:0.13596)0.982:0.26925)0.561:0.16034,(gnl|BL_ORD_ID|6173660:0.62356,gnl|BL_ORD_ID|6135161:0.52760)0.795:0.09781)0.894:0.13513)0.804:0.12288,((gnl|BL_ORD_ID|9579921:0.27908,gnl|BL_ORD_ID|8696253:0.30534)0.995:0.36954,((gnl|BL_ORD_ID|4474801:0.04122,gnl|BL_ORD_ID|4941503:0.00055)1.000:0.71313,((gnl|BL_ORD_ID|9538543:0.37143,gnl|BL_ORD_ID|9547011:0.13687)0.960:0.42380,(gnl|BL_ORD_ID|9562648:0.35057,gnl|BL_ORD_ID|8875569:0.90745)0.901:0.26654)0.975:0.44415)0.588:0.24654)0.780:0.08667)0.612:0.01142,(((gnl|BL_ORD_ID|5890621:0.00644,gnl|BL_ORD_ID|11543987:0.00055)1.000:0.56478,(gnl|BL_ORD_ID|8705788:0.46460,gnl|BL_ORD_ID|7024342:0.79946)0.778:0.10316)0.925:0.18355,((gnl|BL_ORD_ID|8362218:0.50239,(gnl|BL_ORD_ID|6916118:0.89799,(gnl|BL_ORD_ID|8724564:0.38054,gnl|BL_ORD_ID|8811287:0.35454)0.996:0.64127)0.823:0.22071)0.802:0.13679,gnl|BL_ORD_ID|8807533:0.60820)0.857:0.09281)0.850:0.08285)0.511:0.01570);
